# Supplementary material for: Comparative buccopharyngeal morphology of tadpoles of Sphaenorhynchini (Anura: Hylidae: Hylinae)
Source: Naturwissenschaften. 2025 Aug 21;112(5):62. doi: 10.1007/s00114-025-02009-8 (PMC12370870; doi:10.1007/s00114-025-02009-8)
Supplement: Supplementary file 2 — (TNT 22.8 KB) [file 114_2025_2009_MOESM2_ESM.tnt]

xread
4 720
Acris_crepitans	0000
Acris_gryllus	????
Agalychnis_annae	????
Agalychnis_callidryas	0??0
Agalychnis_dacnicolor	????
Agalychnis_hulli	????
Agalychnis_lemur	????
Agalychnis_moreletii	????
Agalychnis_saltator	????
Agalychnis_spurrelli	????
Agalychnis_terranova	????
Aplastodiscus_albofrenatus	0?01
Aplastodiscus_albosignatus	0?01
Aplastodiscus_arildae	????
Aplastodiscus_cavicola	????
Aplastodiscus_cochranae	0101
Aplastodiscus_ehrhardti	????
Aplastodiscus_eugenioi	0101
Aplastodiscus_flumineus	????
Aplastodiscus_heterophonicus	????
Aplastodiscus_ibirapitanga	????
Aplastodiscus_leucopygius	????
Aplastodiscus_lutzorum	????
Aplastodiscus_musicus	????
Aplastodiscus_perviridis	010?
Aplastodiscus_sibilatus	????
Aplastodiscus_weygoldti	????
Atlantihyla_panchoi	????
Atlantihyla_spinipollex	????
Boana_aguilari	????
Boana_albomarginata	0?00
Boana_albopunctata	????
Boana_alemani	????
Boana_alfaroi	????
Boana_almendarizae	????
Boana_appendiculata	????
Boana_atlantica	0100
Boana_balzani	????
Boana_bandeirantes	0001
Boana_beckeri	????
Boana_benitezi	????
Boana_bischoffi	????
Boana_boans	????
Boana_botumirim	????
Boana_buriti	????
Boana_caiapo	????
Boana_caingua	0001
Boana_caipora	????
Boana_calcarata	????
Boana_callipleura	????
Boana_cambui	????
Boana_cinerascens	0100
Boana_cipoensis	????
Bokermannohyla_claresignata	????
Boana_cordobae	0000
Boana_crepitans	0201
Boana_curupi	????
Boana_dentei	????
Boana_diabolica	????
Boana_ericae	????
Boana_exastis	????
Boana_faber	?001
Boana_fasciata	????
Boana_freicanecae	????
Boana_geographica	0101
Boana_gladiator	????
Boana_goiana	????
Boana_gracilis	????
Boana_guentheri	????
Boana_heilprini	????
Boana_hobbsi	????
Boana_icamiaba	????
Boana_jaguariaivensis	0200
Boana_jimenezi	????
Boana_joaquini	0?01
Boana_lanciformis	????
Boana_latistriata	????
Boana_lemai	????
Boana_leptolineata	0001
Boana_leucocheila	????
Boana_lundii	????
Boana_maculateralis	????
Boana_marginata	????
Boana_marianitae	????
Boana_melanopleura	????
Boana_microderma	????
Boana_multifasciata	????
Boana_nigra	????
Boana_nympha	????
Boana_ornatissima	????
Boana_palaestes	????
Boana_pardalis	????
Boana_pellucens	????
Boana_picturata	????
Boana_poaju	????
Boana_polytaenia	0001
Boana_pombali	????
Boana_prasina	????
Boana_pugnax	????
Boana_pulchella	0101
Boana_punctata	0000
Boana_raniceps	0100
Boana_riojana	0000
Boana_roraima	????
Boana_rosenbergi	0001
Boana_rubracyla	????
Boana_rufitela	0100
Boana_secedens	????
Boana_semiguttata	????
Boana_semilineata	1001
Boana_sibleszi	????
Boana_steinbachi	????
Boana_stellae	????
Boana_stenocephala	????
Boana_tepuiana	????
Boana_tetete	????
Boana_ventrimaculata	????
Boana_wavrini	????
Boana_xerophylla	????
Bokermannohyla_ahenea	0101
Bokermannohyla_alvarengai	0201
Bokermannohyla_astartea	????
Bokermannohyla_caramaschii	????
Bokermannohyla_carvalhoi	????
Bokermannohyla_circumdata	0101
Bokermannohyla_gouveai	????
Bokermannohyla_hylax	????
Bokermannohyla_itapoty	0001
Bokermannohyla_luctuosa	0?01
Bokermannohyla_martinsi	????
Bokermannohyla_nanuzae	0101
Bokermannohyla_oxente	0001
Bokermannohyla_saxicola	0001
Bromeliohyla_bromeliacia	????
Bromeliohyla_melacaena	????
Phyllomedusa_atelopoides	????
Phyllomedusa_baltea	????
Phyllomedusa_duellmani	????
Phyllomedusa_ecuatoriana	????
Phyllomedusa_perinesos	????
Phyllomedusa_tomopterna	????
Charadrahyla_juanitae	????
Charadrahyla_nephila	????
Charadrahyla_taeniopus	????
Corythomantis_greeningi	0001
Cruziohyla_calcarifer	????
Cruziohyla_craspedopus	????
Cruziohyla_sylviae	????
Dendropsophus_acreanus	????
Dendropsophus_anataliasiasi	????
Dendropsophus_anceps	????
Dendropsophus_aperomeus	????
Dendropsophus_araguaya	????
Dendropsophus_arndti	????
Dendropsophus_berthalutzae	????
Dendropsophus_bifurcus	????
Dendropsophus_bipunctatus	????
Dendropsophus_bogerti	????
Dendropsophus_bokermanni	????
Dendropsophus_branneri	????
Dendropsophus_brevifrons	????
Dendropsophus_bromeliaceus	????
Dendropsophus_cachimbo	????
Dendropsophus_carnifex	????
Dendropsophus_cerradensis	0--0
Dendropsophus_columbianus	????
Dendropsophus_counani	????
Dendropsophus_cruzi	????
Dendropsophus_decipiens	0100
Dendropsophus_delarivai	????
Dendropsophus_dutrai	????
Dendropsophus_ebraccatus	0--1
Dendropsophus_elegans	????
Dendropsophus_elianeae	????
Dendropsophus_frosti	????
Dendropsophus_garagoensis	????
Dendropsophus_gaucheri	????
Dendropsophus_giesleri	????
Dendropsophus_haddadi	????
Dendropsophus_haraldschultzi	????
Dendropsophus_jimi	????
Dendropsophus_joannae	????
Dendropsophus_juliani	????
Dendropsophus_kamagarini	????
Dendropsophus_kubricki	????
Dendropsophus_leali	????
Dendropsophus_leucophyllatus	????
Dendropsophus_luddeckei	????
Dendropsophus_luteoocellatus	????
Dendropsophus_manonegra	????
Dendropsophus_mapinguari	????
Dendropsophus_marmoratus	????
Dendropsophus_mathiassoni	????
Dendropsophus_melanargyreus	????
Dendropsophus_meridensis	????
Dendropsophus_meridianus	????
Dendropsophus_microcephalus	0100
Dendropsophus_microps	????
Dendropsophus_minusculus	????
Dendropsophus_minutus	0000
Dendropsophus_miyatai	????
Dendropsophus_nahdereri	????
Dendropsophus_nanus	0--0
Dendropsophus_nekronastes	????
Dendropsophus_norandinus	????
Dendropsophus_novaisi	????
Dendropsophus_oliveirai	????
Dendropsophus_ozzyi	????
Dendropsophus_padreluna	????
Dendropsophus_parviceps	????
Dendropsophus_pauiniensis	????
Dendropsophus_pelidna	????
Dendropsophus_phlebodes	0--1
Dendropsophus_praestans	????
Dendropsophus_pseudomeridianus	????
Dendropsophus_reichlei	????
Dendropsophus_reticulatus	????
Dendropsophus_rhodopeplus	????
Dendropsophus_riveroi	????
Dendropsophus_robertmertensi	????
Dendropsophus_rossalleni	????
Dendropsophus_rozenmani	????
Dendropsophus_rubicundulus	????
Dendropsophus_ruschii	????
Dendropsophus_salli	????
Dendropsophus_sanborni	????
Dendropsophus_sarayacuensis	0--1
Dendropsophus_sartori	????
Dendropsophus_schubarti	????
Dendropsophus_seniculus	????
Dendropsophus_shiwiarum	????
Dendropsophus_soaresi	????
Dendropsophus_stingi	????
Dendropsophus_studerae	????
Dendropsophus_subocularis	????
Dendropsophus_timbeba	????
Dendropsophus_triangulum	????
Dendropsophus_tritaeniatus	????
Dendropsophus_virolinensis	????
Dendropsophus_vraemi	????
Dendropsophus_walfordi	????
Dendropsophus_werneri	????
Dendropsophus_xapuriensis	????
Dendropsophus_yaracuyanus	????
Dryaderces_inframaculata	????
Dryaderces_pearsoni	????
Hyla_andersonii	????
Hyla_arenicolor	????
Hyla_avivoca	????
Hyla_chrysoscelis	????
Hyla_cinerea	????
Hyla_euphorbiacea	????
Hyla_eximia	????
Hyla_femoralis	0100
Hyla_gratiosa	????
Hyla_immaculata	????
Hyla_japonica	????
Hyla_plicata	1000
Hyla_squirella	????
Hyla_suweonensis	????
Hyla_versicolor	????
Hyla_walkeri	????
Hyla_wrightorum	????
Ptychohyla_legleri	????
Duellmanohyla_rufioculis	????
Ptychohyla_salvadorensis	????
Duellmanohyla_salvavida	????
Duellmanohyla_soralia	????
Duellmanohyla_uranochroa	????
Ecnomiohyla_fimbrimembra	????
Ecnomiohyla_miliaria	????
Ecnomiohyla_minera	????
Ecnomiohyla_rabborum	????
Ecnomiohyla_sukia	????
Ecnomiohyla_veraguensis	????
Exerodonta_abdivita	????
Exerodonta_chimalapa	????
Exerodonta_melanomma	????
Exerodonta_perkinsi	????
Exerodonta_smaragdina	????
Exerodonta_sumichrasti	????
Exerodonta_xera	????
Hyla_annectans	????
Hyla_arborea	010?
Hyla_carthaginiensis	????
Hyla_chinensis	0000
Hyla_felixarabica	????
Hyla_hallowellii	????
Hyla_intermedia	????
Hyla_meridionalis	????
Hyla_molleri	????
Hyla_orientalis	????
Hyla_sanchiangensis	????
Hyla_sarda	????
Hyla_savignyi	????
Hyla_simplex	????
Hyla_tsinlingensis	????
Hyla_zhaopingensis	????
Hylomantis_aspera	????
Hylomantis_granulosa	????
Hyloscirtus_alytolylax	????
Hyloscirtus_armatus	????
Hyloscirtus_callipeza	????
Hyloscirtus_charazani	????
Hyloscirtus_colymba	????
Hyloscirtus_criptico	????
Hyloscirtus_jahni	????
Hyloscirtus_larinopygion	????
Hyloscirtus_lascinius	????
Hyloscirtus_lindae	????
Hyloscirtus_pacha	????
Hyloscirtus_palmeri	????
Hyloscirtus_pantostictus	????
Hyloscirtus_phyllognathus	????
Hyloscirtus_platydactylus	????
Hyloscirtus_princecharlesi	????
Hyloscirtus_psarolaimus	????
Hyloscirtus_ptychodactylus	????
Hyloscirtus_simmonsi	????
Hyloscirtus_staufferorum	????
Hyloscirtus_tapichalaca	????
Hyloscirtus_tigrinus	????
Isthmohyla_debilis	????
Isthmohyla_graceae	????
Isthmohyla_infucata	????
Isthmohyla_lancasteri	????
Isthmohyla_picadoi	????
Isthmohyla_pseudopuma	????
Isthmohyla_rivularis	????
Isthmohyla_tica	????
Isthmohyla_zeteki	????
Itapotihyla_langsdorffii	????
Scinax_camposseabrai	????
Scinax_uruguayus	0001
Litoria_adelaidensis	????
Litoria_amboinensis	????
Litoria_angiana	????
Litoria_aplini	????
Litoria_arfakiana	????
Litoria_balatus	????
Litoria_biakensis	????
Litoria_bicolor	????
Litoria_burrowsae	????
Litoria_congenita	????
Litoria_cooloolensis	????
Litoria_coplandi	????
Litoria_darlingtoni	????
Litoria_dentata	????
Litoria_dorsalis	????
Litoria_electrica	????
Litoria_everetti	????
Litoria_ewingii	????
Litoria_fallax	????
Litoria_freycineti	????
Litoria_havina	????
Litoria_inermis	????
Litoria_iris	????
Litoria_jervisiensis	????
Litoria_latopalmata	????
Litoria_leucova	????
Litoria_littlejohni	????
Litoria_longirostris	????
Litoria_majikthise	????
Litoria_meiriana	????
Litoria_microbelos	????
Litoria_micromembrana	????
Litoria_modica	????
Litoria_mucro	????
Litoria_multiplica	????
Litoria_nasuta	????
Litoria_nigrofrenata	????
Litoria_nigropunctata	????
Litoria_oenicolen	????
Litoria_olongburensis	????
Litoria_pallida	????
Litoria_paraewingi	????
Litoria_peronii	????
Litoria_personata	????
Litoria_pronimia	????
Litoria_prora	????
Litoria_quiritatus	????
Litoria_revelata	????
Litoria_richardsi	????
Litoria_rothii	????
Litoria_rubella	000?
Litoria_singadanae	????
Litoria_spartacus	????
Litoria_staccato	????
Litoria_tornieri	????
Litoria_tyleri	????
Litoria_verae	????
Litoria_verreauxii	????
Litoria_vivissimia	????
Litoria_watjulumensis	????
Litoria_watsoni	????
Litoria_wollastoni	????
Lysapsus_caraya	????
Lysapsus_laevis	????
Lysapsus_limellum	0200
Megastomatohyla_mixe	0200
Megastomatohyla_pellita	????
Myersiohyla_inparquesi	????
Myersiohyla_liliae	????
Nesorohyla_kanaima	????
Aparasphenodon_arapapa	????
Aparasphenodon_bokermanni	????
Aparasphenodon_brunoi	????
Nyctimantis_galeata	????
Aparasphenodon_pomba	????
Nyctimantis_rugiceps	????
Argenteohyla_siemersi	????
Litoria_brevipalmata	????
Nyctimystes_cheesmani	????
Nyctimystes_foricula	????
Nyctimystes_humeralis	????
Litoria_infrafrenata	????
Nyctimystes_kubori	????
Nyctimystes_narinosus	????
Nyctimystes_papua	????
Nyctimystes_pulcher	????
Nyctimystes_semipalmatus	????
Nyctimystes_zweifeli	????
Scinax_agilis	????
Scinax_albicans	????
Scinax_angrensis	????
Scinax_argyreornatus	????
Scinax_berthae	0100
Scinax_carnevallii	????
Scinax_catharinae	0100
Scinax_faivovichi	????
Scinax_flavoguttatus	????
Scinax_humilis	????
Scinax_littoralis	????
Scinax_longilineus	????
Scinax_luizotavioi	????
Scinax_machadoi	????
Scinax_obtriangulatus	????
Scinax_peixotoi	????
Scinax_perpusillus	????
Scinax_rizibilis	????
Scinax_strigilatus	????
Scinax_trapicheiroi	????
Scinax_v-signatus	????
Osteocephalus_alboguttatus	????
Osteocephalus_buckleyi	????
Osteocephalus_cabrerai	????
Osteocephalus_cannatellai	????
Osteocephalus_carri	????
Osteocephalus_castaneicola	????
Osteocephalus_deridens	????
Osteocephalus_festae	????
Osteocephalus_fuscifacies	????
Osteocephalus_helenae	????
Osteocephalus_heyeri	????
Osteocephalus_leoniae	????
Osteocephalus_leprieurii	????
Osteocephalus_melanops	????
Osteocephalus_mimeticus	????
Osteocephalus_mutabor	????
Osteocephalus_oophagus	????
Osteocephalus_germani	????
Osteocephalus_planiceps	????
Osteocephalus_sangay	????
Osteocephalus_subtilis	????
Osteocephalus_taurinus	????
Osteocephalus_verruciger	????
Osteocephalus_vilarsi	????
Osteocephalus_yasuni	????
Osteopilus_crucialis	????
Osteopilus_dominicensis	????
Osteopilus_marianae	????
Osteopilus_ocellatus	0--0
Osteopilus_pulchrilineatus	????
Osteopilus_septentrionalis	0000
Osteopilus_vastus	????
Osteopilus_wilderi	????
Phasmahyla_cochranae	????
Phasmahyla_cruzi	0--0
Phasmahyla_exilis	????
Phasmahyla_guttata	0--0
Phasmahyla_jandaia	????
Phasmahyla_lisbella	????
Phasmahyla_spectabilis	????
Phrynomedusa_marginata	????
Phyllodytes_acuminatus	????
Phyllodytes_amadoi	????
Phyllodytes_brevirostris	0--0
Phyllodytes_edelmoi	????
Phyllodytes_gyrinaethes	????
Phyllodytes_kautskyi	????
Phyllodytes_luteolus	????
Phyllodytes_maculosus	????
Phyllodytes_magnus	????
Phyllodytes_megatympanum	????
Phyllodytes_melanomystax	????
Phyllodytes_praeceptor	????
Phyllodytes_punctatus	????
Phyllodytes_tuberculosus	????
Phyllodytes_wuchereri	0--0
Phyllomedusa_bahiana	????
Phyllomedusa_bicolor	????
Phyllomedusa_boliviana	????
Phyllomedusa_burmeisteri	????
Phyllomedusa_camba	????
Phyllomedusa_chaparroi	????
Phyllomedusa_distincta	????
Phyllomedusa_iheringii	????
Phyllomedusa_neildi	????
Phyllomedusa_sauvagii	0201
Phyllomedusa_tarsius	????
Phyllomedusa_tetraploidea	????
Phyllomedusa_trinitatis	????
Phyllomedusa_vaillantii	????
Phyllomedusa_venusta	????
Phyllodytes_auratus	????
Pithecopus_araguaius	????
Phyllomedusa_ayeaye	0001
Phyllomedusa_azurea	0101
Phyllomedusa_centralis	????
Pithecopus_gonzagai	????
Phyllomedusa_hypochondrialis	0001
Phyllomedusa_megacephala	????
Phyllomedusa_nordestina	????
Phyllomedusa_oreades	0101
Phyllomedusa_palliata	????
Phyllomedusa_rohdei	????
Plectrohyla_chrysopleura	????
Plectrohyla_glandulosa	????
Plectrohyla_guatemalensis	????
Plectrohyla_matudai	????
Pseudacris_brachyphona	????
Pseudacris_brimleyi	????
Pseudacris_cadaverina	????
Pseudacris_clarkii	????
Pseudacris_crucifer	????
Pseudacris_feriarum	????
Pseudacris_fouquettei	????
Pseudacris_illinoensis	????
Pseudacris_kalmi	????
Pseudacris_maculata	????
Pseudacris_nigrita	????
Pseudacris_ocularis	????
Pseudacris_ornata	????
Pseudacris_regilla	00[0 1]1
Pseudacris_streckeri	????
Pseudacris_triseriata	????
Pseudis_bolbodactyla	????
Pseudis_cardosoi	????
Pseudis_fusca	????
Pseudis_minuta	????
Pseudis_paradoxa	0101
Pseudis_platensis	????
Pseudis_tocantins	????
Ptychohyla_dendrophasma	????
Ptychohyla_euthysanota	????
Ptychohyla_hypomykter	????
Ptychohyla_leonhardschultzei	1001
Ptychohyla_macrotympanum	????
Ptychohyla_zophodes	????
Ptychohyla_sanctaecrucis	????
Cyclorana_alboguttata	????
Litoria_andiirrmalin	????
Litoria_auae	????
Litoria_aurea	????
Cyclorana_australis	????
Litoria_barringtonensis	????
Litoria_bella	????
Litoria_booroolongensis	????
Cyclorana_brevipes	????
Litoria_caerulea	0000
Litoria_cavernicola	????
Litoria_chloris	????
Litoria_citropa	????
Cyclorana_cryptotis	????
Cyclorana_cultripes	????
Litoria_cyclorhyncha	????
Litoria_dahlii	????
Litoria_daviesae	????
Litoria_eucnemis	????
Litoria_exophthalmia	????
Litoria_genimaculata	????
Litoria_gilleni	????
Litoria_gracilenta	????
Litoria_impura	????
Litoria_jungguy	????
Litoria_kumae	????
Litoria_lesueurii	????
Cyclorana_longipes	????
Litoria_lutea	????
Cyclorana_maculosa	????
Cyclorana_maini	????
Cyclorana_manya	????
Litoria_moorei	????
Litoria_nannotis	????
Cyclorana_novaehollandiae	????
Litoria_nudidigitus	????
Litoria_nyakalensis	????
Cyclorana_occidentalis	????
Litoria_pearsoniana	????
Litoria_phyllochroa	????
Cyclorana_platycephala	????
Litoria_raniformis	????
Litoria_rheocola	????
Litoria_serrata	????
Litoria_spenceri	????
Litoria_splendida	????
Litoria_subglandulosa	????
Litoria_thesaurensis	????
Cyclorana_vagitus	????
Cyclorana_verrucosa	????
Litoria_wilcoxii	????
Litoria_xanthomera	????
Ecnomiohyla_miotympanum	????
Sarcohyla_ameibothalame	????
Sarcohyla_arborescandens	????
Sarcohyla_bistincta	????
Sarcohyla_chryses	????
Sarcohyla_cyclada	????
Sarcohyla_hazelae	????
Plectrohyla_calthula	????
Sarcohyla_mykter	????
Sarcohyla_pentheter	????
Scarthyla_goinorum	????
Scarthyla_vigilans	????
Scinax_acuminatus	1101
Scinax_alter	????
Scinax_auratus	????
Scinax_boesemani	????
Scinax_boulengeri	0000
Scinax_chiquitanus	????
Scinax_constrictus	0000
Scinax_crospedospilus	????
Scinax_cruentommus	????
Scinax_curicica	????
Scinax_duartei	????
Scinax_elaeochrous	????
Scinax_eurydice	????
Scinax_funereus	????
Scinax_fuscomarginatus	????
Scinax_fuscovarius	????
Scinax_garbei	????
Scinax_granulatus	????
Scinax_hayii	????
Scinax_ictericus	????
Scinax_imbegue	????
Scinax_iquitorum	????
Scinax_jolyi	????
Scinax_juncae	????
Scinax_nasicus	1000
Scinax_nebulosus	????
Scinax_oreites	????
Scinax_pachycrus	????
Scinax_pedromedinae	????
Scinax_perereca	????
Scinax_proboscideus	????
Scinax_quinquefasciatus	????
Scinax_rostratus	????
Scinax_ruber	????
Scinax_similis	????
Scinax_squalirostris	????
Scinax_staufferi	????
Scinax_sugillatus	????
Scinax_tsachila	????
Scinax_tymbamirim	????
Scinax_wandae	????
Scinax_x?signatus	????
Smilisca_baudinii	????
Smilisca_cyanosticta	????
Smilisca_fodiens	????
Smilisca_phaeota	????
Smilisca_puma	????
Smilisca_sila	????
Smilisca_sordida	0000
Sphaenorhynchus_botocudo	????
Sphaenorhynchus_cammaeus	????
Sphaenorhynchus_canga	1211
Sphaenorhynchus_caramaschii	????
Sphaenorhynchus_carneus	????
Sphaenorhynchus_dorisae	1200
Sphaenorhynchus_lacteus	1001
Sphaenorhynchus_mirim	????
Gabohyla_pauloalvini	1100
Sphaenorhynchus_planicola	????
Sphaenorhynchus_platycephalus	????
Sphaenorhynchus_prasinus	1000
Sphaenorhynchus_surdus	????
Tepuihyla_aecii	????
Tepuihyla_edelcae	????
Tepuihyla_exophthalma	????
Tepuihyla_obscura	????
Tepuihyla_rodriguezi	????
Tepuihyla_shushupe	????
Tepuihyla_tuberculosa	????
Tepuihyla_warreni	????
Tlalocohyla_godmani	????
Tlalocohyla_loquax	????
Tlalocohyla_picta	????
Tlalocohyla_smithii	????
Trachycephalus_atlas	0101
Trachycephalus_coriaceus	????
Trachycephalus_cunauaru	????
Trachycephalus_dibernardoi	?000
Trachycephalus_hadroceps	????
Trachycephalus_helioi	????
Trachycephalus_imitatrix	0100
Trachycephalus_jordani	????
Trachycephalus_lepidus	????
Trachycephalus_macrotis	????
Trachycephalus_mambaiensis	????
Trachycephalus_mesophaeus	????
Trachycephalus_nigromaculatus	????
Trachycephalus_quadrangulum	????
Trachycephalus_resinifictrix	0100
Trachycephalus_typhonius	????
Aparasphenodon_venezolanus	????
Triprion_petasatus	????
Triprion_spatulatus	????
Triprion_spinosus	0100
Xenohyla_eugenioi	????
Xenohyla_truncata	0100
;
cnames
{0 Postnarial_papillae free,_individual_papillae fused_into_a_crest;
{1 Lateral_ridge_papillae,_relative_size aproximatelly_equal_to_internal_nares smaller_than_internal_nares larger_than_internal_nares;
{2 Lateral_ridge_papillae,_number single_pair two_pairs;
{3 Lateral_roof_papillae absent present_;
;
tread
((((483 (((299 298) (((4 (9 (((10 3) (2 7)) 8))) 6) 5)) (((((525 (521 (516 (523 518)))) (524 (517 ((522 519) (515 520))))) ((135 ((138 139) (137 136))) 140)) (((501 ((499 (502 ((510 505) 506))) 508)) (503 (504 (509 (513 (511 507)))))) (512 500))) ((481 480) (478 (476 (482 (479 477)))))))) (145 (146 147))) (((((562 566) (582 (571 611))) (605 (581 569))) (607 (((((((564 594) ((597 (600 609)) ((573 …
;
proc /;
